# Supplementary material for: Cellobiose-Mediated Gene Expression in Streptococcus pneumoniae: A Repressor Function of the Novel GntR-Type Regulator BguR
Source: PLoS One. 2013 Feb 28;8(2):e57586. doi: 10.1371/journal.pone.0057586 (PMC3585215; doi:10.1371/journal.pone.0057586)
Supplement: Table S1 — Overview of all significantly up- or downregulated in the presence of cellobiose, compared to growth in the presence of glucose, at time point T1 and T2. (XLSX) [file pone.0057586.s001.xlsx]

## Sheet: Time Point 1
List of genes which are differentially expressed in the transcriptome comparison of S. pneumoniae D39 strain grown in CM17 and GM17 at time point 1.
D39 locus Tag	Tigr4 Locus tag	Ratio (C/G)	Gene name	Function	COG
SPD_0007	SP0007	-3.47114	-	S4 domain-containing protein	[J] Translation, ribosomal structure and biogenesis
SPD_0008	SP0008	-3.9027	-	hypothetical protein SPD_0008	[S] Function unknown
SPD_0030	SP0024	-10.578	-	hypothetical protein SPD_0030	[P] Inorganic ion transport and metabolism
SPD_0032	SP0026	-4.17099	-	hypothetical protein SPD_0032	[S] Function unknown
SPD_0074	SP0075	-7.51354	-	phosphorylase, Pnp/Udp family protein,	[F] Nucleotide transport and metabolism
SPD_0078	SPXX47	-3.15129	-	glycosyl transferase, group 2 family protein	[M] Cell wall/membrane biogenesis
SPD_0083	SP0085	-3.67728	rpsD	30S ribosomal protein S4	[J] Translation, ribosomal structure and biogenesis
SPD_0088	SP0090	4.54037	-	ABC transporter permease	[G] Carbohydrate transport and metabolism
SPD_0089	SP0091	4.68075	-	ABC transporter permease	[G] Carbohydrate transport and metabolism
SPD_0090	SP0092	7.79865	-	ABC transporter substrate-binding protein	[G] Carbohydrate transport and metabolism
SPD_0091	SP0095	-3.9378	-	hypothetical protein SPD_0091	[R] General function prediction
SPD_0092	SP0096	-8.55662	-	hypothetical protein SPD_0092	[S] Function unknown
SPD_0095	SP0099	-4.25514	-	hypothetical protein SPD_0095	[S] Function unknown
SPD_0096	SP0100	-6.08638	-	hypothetical protein SPD_0096	[K] Transcription
SPD_0098	SP0102	-10.5464	-	glycosyl transferase, group 2 family protein	[M] Cell wall/membrane biogenesis
SPD_0101	SP0104	5.07109	-	hydrolase, haloacid dehalogenase-like family protein	[R] General function prediction
SPD_0104	SP0107	4.39883	-	LysM domain-containing protein	[R] General function prediction
SPD_0127	SP0118	-10.1616	mnmA	tRNA (5-methylaminomethyl-2-thiouridylate)-methyltransferase	[J] Translation, ribosomal structure and biogenesis
SPD_0139	SP0136	4.80797	-	glycosyl transferase, group 2 family protein	[M] Cell wall/membrane biogenesis
SPD_0151	SP0149	-4.57019	-	lipoprotein	[P] Inorganic ion transport and metabolism
SPD_0152	SP0150	-7.32122	-	hypothetical protein SPD_0152	[E] Amino acid transport and metabolism
SPD_0153	SP0151	-3.87777	-	ABC transporter ATP-binding protein	[P] Inorganic ion transport and metabolism
SPD_0155	SP0153	-3.29524	-	hypothetical protein SPD_0155	[S] Function unknown
SPD_0169	SP0178	-7.2109	ribD	riboflavin biosynthesis protein RibD	[H] Coenzyme transport and metabolism
SPD_0173	SP0182	-3.98832	-	MccC family protein	[V] Defense mechanisms
SPD_0175	SP0185	-4.69191	-	magnesium transporter CorA family protein	[P] Inorganic ion transport and metabolism
SPD_0182	SP0194	3.55437	-	hypothetical protein SPD_0182	[S] Function unknown
SPD_0186	SP0200	-5.60494	-	competence-induced protein Ccs4	[R] General function prediction
SPD_0192	SP0208	-5.27653	rpsJ	30S ribosomal protein S10	[J] Translation, ribosomal structure and biogenesis
SPD_0193	SP0209	-4.22003	rplC	50S ribosomal protein L3	[J] Translation, ribosomal structure and biogenesis
SPD_0194	SP0210	-3.17466	rplD	50S ribosomal protein L4	[J] Translation, ribosomal structure and biogenesis
SPD_0196	SP0212	-3.15226	rplB	50S ribosomal protein L2	[J] Translation, ribosomal structure and biogenesis
SPD_0197	SP0213	-4.17111	rpsS	30S ribosomal protein S19	[J] Translation, ribosomal structure and biogenesis
SPD_0200	SP0216	-3.00119	rplP	50S ribosomal protein L16	[J] Translation, ribosomal structure and biogenesis
SPD_0202	SP0218	-3.17902	rpsQ	30S ribosomal protein S17	[J] Translation, ribosomal structure and biogenesis
SPD_0203	SP0219	-3.42142	rplN	50S ribosomal protein L14	[J] Translation, ribosomal structure and biogenesis
SPD_0204	SP0220	-4.56283	rplX	50S ribosomal protein L24	[J] Translation, ribosomal structure and biogenesis
SPD_0206	SP0222	-3.42113	rpsN	30S ribosomal protein S14	[J] Translation, ribosomal structure and biogenesis
SPD_0209	SP0226	-4.0119	rplR	50S ribosomal protein L18	[J] Translation, ribosomal structure and biogenesis
SPD_0215	SP0232	-6.8584	infA	translation initiation factor IF-1	[J] Translation, ribosomal structure and biogenesis
SPD_0216	SP0234	-4.07461	rpsM	30S ribosomal protein S13	[J] Translation, ribosomal structure and biogenesis
SPD_0217	SP0235	-3.55652	rpsK	30S ribosomal protein S11	[J] Translation, ribosomal structure and biogenesis
SPD_0218	SP0236	-4.22343	rpoA	DNA-directed RNA polymerase subunit alpha	[K] Transcription
SPD_0219	SP0237	-4.48788	rplQ	50S ribosomal protein L17	[J] Translation, ribosomal structure and biogenesis
SPD_0230	SP0246	-4.29547	-	transcriptional regulator, DeoR family protein	[G] Carbohydrate transport and metabolism
SPD_0236	SP0252	3.70279	talC	fructose-6-phosphate aldolase	[G] Carbohydrate transport and metabolism
SPD_0237	SP0253	3.29113	gldA	glycerol dehydrogenase	[C] Energy production and conversion
SPD_0247	SP0265	4.72805	-	glycosyl hydrolase, family protein 1	[G] Carbohydrate transport and metabolism
SPD_0250	SP0268	-5.81961	-	pullulanase, extracellular	[G] Carbohydrate transport and metabolism
SPD_0265	SP0285	26.0291	-	alcohol dehydrogenase	[R] General function prediction
SPD_0274	SP0294	-5.84018	rplM	50S ribosomal protein L13	[J] Translation, ribosomal structure and biogenesis
SPD_0275	SP0295	-6.40273	rpsI	30S ribosomal protein S9	[J] Translation, ribosomal structure and biogenesis
SPD_0277	SP0303	71.9044	celA	6-phospho-beta-glucosidase	[G] Carbohydrate transport and metabolism
SPD_0279	SP0305	13.9056	celB	cellobiose phosphotransferase system IIB component	[G] Carbohydrate transport and metabolism
SPD_0280	SP0306	10.3538	-	transcriptional regulator,	[K] Transcription
SPD_0281	SP0308	11.7091	celC	cellobiose phosphotransferase system IIA component	[G] Carbohydrate transport and metabolism
SPD_0282	SP0309	12.8706	-	hypothetical protein SPD_0282	[S] Function unknown
SPD_0283	SP0310	8.85529	celD	cellobiose phosphotransferase system IIC component	[G] Carbohydrate transport and metabolism
SPD_0285	SP0312	4.37711	-	glycosyl hydrolase, family protein 31	[G] Carbohydrate transport and metabolism
SPD_0304	SP0334	-6.05804	mraW	S-adenosyl-methyltransferase MraW	[M] Cell wall/membrane biogenesis
SPD_0305	SP0335	-3.04339	ftsL	cell division protein FtsL	[D] Cell cycle control, mitosis and meiosis
SPD_0334	SP0366	-9.74125	aliA	oligopeptide ABC transporter oligopeptide-binding protein AliA	[E] Amino acid transport and metabolism
SPD_0337	SP0370	-3.07281	recU	Holliday junction-specific endonuclease	[R] General function prediction
SPD_0341	SP0373	-3.11427	-	hypothetical protein SPD_0341	[L] Replication, recombination and repair
SPD_0344	SP0376	3.52795	-	DNA-binding response regulator	[K] Transcription
SPD_0346	SP0381	-3.68311	mvk	mevalonate kinase	[I] Lipid transport and metabolism
SPD_0351	SP0386	3.34642	-	sensor histidine kinase,	[T] Signal transduction mechanisms
SPD_0352	SP0387	3.87461	-	DNA-binding response regulator	[K] Transcription
SPD_0353	SPD_0353_3	3.90032	-	hypothetical protein SPD_0353	[S] Function unknown
SPD_0366	SP0401	-3.73276	-	helicase, RecD/TraA family protein	[L] Replication, recombination and repair
SPD_0368	SP0403	-8.09238	rnhC	ribonuclease HIII	[L] Replication, recombination and repair
SPD_0369	SP0404	-4.03587	-	hypothetical protein SPD_0369	[S] Function unknown
SPD_0379	SP0416	-3.566	-	transcriptional regulator, MarR family protein	[K] Transcription
SPD_0380	SP0417	-3.4744	fabH	3-oxoacyl-(acyl carrier protein) synthase III	[I] Lipid transport and metabolism
SPD_0381	SP0418	-3.51346	acpP	acyl carrier protein	[R] General function prediction
SPD_0392	SP0430	-4.05133	-	hypothetical protein SPD_0392	[S] Function unknown
SPD_0398	SP0438	-3.31078	gatC	aspartyl/glutamyl-tRNA amidotransferase subunit C	[J] Translation, ribosomal structure and biogenesis
SPD_0401	SP0441	-11.7608	rpmB	50S ribosomal protein L28	[J] Translation, ribosomal structure and biogenesis
SPD_0409	SP0450	-4.70986	ilvA	threonine dehydratase	[E] Amino acid transport and metabolism
SPD_0440	SP0492	3.09133	-	hypothetical protein SPD_0440	[M] Cell wall/membrane biogenesis
SPD_0442	SP0494	-4.52151	pyrG	CTP synthetase	[F] Nucleotide transport and metabolism
SPD_0444	SP0498	7.95692	-	endo-beta-N-acetylglucosaminidase,	[G] Carbohydrate transport and metabolism
SPD_0450	SP0507	6.31074	-	type I restriction-modification system, S subunit,	[V] Defense mechanisms
SPD_0451	SP23F_2174	12.3254	-	type I restriction-modification system, S subunit,	[V] Defense mechanisms
SPD_0453	SP0508	11.3973	hsdS	type I restriction-modification system, S subunit	[V] Defense mechanisms
SPD_0454	SP0509	12.0201	hsdM	type I restriction-modification system, M subunit	[V] Defense mechanisms
SPD_0465	SP0523	3.06004	-	ABC transporter permease,	[U] Intracellular trafficking and secretion
SPD_0466	SP0524	4.28069	-	hypothetical protein SPD_0466	[S] Function unknown
SPD_0473	SP0545	11.8027	blpY	immunity protein BlpY	[R] General function prediction
SPD_0474	SP0546	4.60599	-	hypothetical protein SPD_0474	[S] Function unknown
SPD_0475	SP0547	8.84945	-	CAAX amino terminal protease family protein	[R] General function prediction
SPD_0476	SP0549	-4.32406	-	hypothetical protein SPD_0476	[M] Cell wall/membrane biogenesis
SPD_0490	SP0564	-5.43164	-	hypothetical protein SPD_0490	[S] Function unknown
SPD_0502	SP0577	10.1444	-	PTS system, beta-glucosides-specific IIABC components	[G] Carbohydrate transport and metabolism
SPD_0503	SP0578	14.5939	bglA-2	6-phospho-beta-glucosidase	[G] Carbohydrate transport and metabolism
SPD_0521	SP0599	-6.31309	vex1	ABC transporter transmembrane protein	[M] Cell wall/membrane biogenesis
SPD_0550	SP0630	-8.69308	rplK	50S ribosomal protein L11	[J] Translation, ribosomal structure and biogenesis
SPD_0551	SP0631	-5.24756	rplA	50S ribosomal protein L1	[J] Translation, ribosomal structure and biogenesis
SPD_0553	SP0633	-3.40124	-	hypothetical protein SPD_0553	[S] Function unknown
SPD_0558	SP0641	5.5645	prtA	cell wall-associated serine protease PrtA	[O] Posttranslational modification, protein turnover, chaperones
SPD_0561	SP0647	3.87164	-	PTS system, IIC component,	[G] Carbohydrate transport and metabolism
SPD_0562	SP0648	5.62862	bgaA	beta-galactosidase precursor,	[G] Carbohydrate transport and metabolism
SPD_0570	SP0657	3.57725	-	ribonuclease BN,	[S] Function unknown
SPD_0585	SP0673	3.11212	-	hypothetical protein SPD_0585	[G] Carbohydrate transport and metabolism
SPD_0586	SP0674	3.03606	rnz	ribonuclease Z	[R] General function prediction
SPD_0592	SP0680	-3.4328	rsuA-2	ribosomal small subunit pseudouridine synthase A	[J] Translation, ribosomal structure and biogenesis
SPD_0593	SP0681	-3.81232	-	elongation factor Tu family protein	[T] Signal transduction mechanisms
SPD_0597	SP0687	4.34821	-	ABC transporter ATP-binding protein	[V] Defense mechanisms
SPD_0601	SP0691	3.2236	-	hypothetical protein SPD_0601	[S] Function unknown
SPD_0606	SP0698	7.09932	-	hypothetical protein SPD_0606	[S] Function unknown
SPD_0608	SP0701	-113.366	pyrF	orotidine 5'-phosphate decarboxylase	[F] Nucleotide transport and metabolism
SPD_0609	SP0702	-81.7097	pyrE	orotate phosphoribosyltransferase	[F] Nucleotide transport and metabolism
SPD_0621	SP0715	3.14582	lctO	lactate oxidase	[C] Energy production and conversion
SPD_0632	SP0726	3.32761	thiD	phosphomethylpyrimidine kinase	[H] Coenzyme transport and metabolism
SPD_0637	SP0731	-6.01992	-	hypothetical protein SPD_0637	[S] Function unknown
SPD_0664	SP0762	-3.25371	metK	S-adenosylmethionine synthetase	[H] Coenzyme transport and metabolism
SPD_0666	SP0765	3.76767	holA	DNA polymerase III subunit delta	[L] Replication, recombination and repair
SPD_0672	SP0771	-4.6834	-	peptidyl-prolyl cis-trans isomerase, cyclophilin-type	[O] Posttranslational modification, protein turnover, chaperones
SPD_0674	SP0775	-5.51156	rpsP	30S ribosomal protein S16	[J] Translation, ribosomal structure and biogenesis
SPD_0675	SP0776	-3.68218	-	hypothetical protein SPD_0675	[R] General function prediction
SPD_0685	SP0784	5.27389	gor	glutathione reductase	[C] Energy production and conversion
SPD_0686	SP0785	-3.14471	-	hypothetical protein SPD_0686	[M] Cell wall/membrane biogenesis
SPD_0704	SP0801	-3.43074	-	hypothetical protein SPD_0704	[O] Posttranslational modification, protein turnover, chaperones
SPD_0707	SP0804	4.65454	-	4-methyl-5(b-hydroxyethyl)-thiazole monophosphate biosynthesis protein,	[R] General function prediction
SPD_0728	SP0833	7.56166	-	hypothetical protein SPD_0728	[S] Function unknown
SPD_0729	SP0834	6.2869	-	hemolysin-related protein	[R] General function prediction
SPD_0731	SP0837	-27.3458	-	topology modulation protein	[F] Nucleotide transport and metabolism
SPD_0732	SP0838	-12.0181	rpsT	30S ribosomal protein S20	[J] Translation, ribosomal structure and biogenesis
SPD_0733	SP0839	-3.75684	coaA	pantothenate kinase	[H] Coenzyme transport and metabolism
SPD_0746	SP0852	-7.44958	parE	DNA topoisomerase IV subunit B	[L] Replication, recombination and repair
SPD_0748	SP0855	-3.06228	parC	DNA topoisomerase IV subunit A	[L] Replication, recombination and repair
SPD_0749	SP0856	-3.29231	ilvE	branched-chain amino acid aminotransferase	[E] Amino acid transport and metabolism
SPD_0754	SP0861	-5.94735	-	hypothetical protein SPD_0754	[S] Function unknown
SPD_0766	SP0871	3.96999	sufB	FeS assembly protein SufB	[O] Posttranslational modification, protein turnover, chaperones
SPD_0771	SP0875	4.53439	lacR1	lactose phosphotransferase system repressor	[G] Carbohydrate transport and metabolism
SPD_0772	SP0876	8.41823	-	1-phosphofructokinase	[G] Carbohydrate transport and metabolism
SPD_0773	SP0877	7.63329	-	PTS system, fructose specific IIABC components	[G] Carbohydrate transport and metabolism
SPD_0776	SP0880	-3.88514	-	aminotransferase, class V	[E] Amino acid transport and metabolism
SPD_0783	SP0887	6.01796	-	type I restriction-modification system, S subunit,	[R] General function prediction
SPD_0797	SP0904	3.72685	-	hypothetical protein SPD_0797	[S] Function unknown
SPD_0842	SP0953	-5.01923	-	acetyltransferase, GNAT family protein	[J] Translation, ribosomal structure and biogenesis
SPD_0847	SP0959	-6.09876	infC	translation initiation factor IF-3	[J] Translation, ribosomal structure and biogenesis
SPD_0848	SP0960	-4.72391	rpmI	50S ribosomal protein L35	[J] Translation, ribosomal structure and biogenesis
SPD_0849	SP0961	-6.7193	rplT	50S ribosomal protein L20	[J] Translation, ribosomal structure and biogenesis
SPD_0850	SP0962	-20.6129	gloA	lactoylglutathione lyase	[E] Amino acid transport and metabolism
SPD_0851	SP0963	-150.331	pyrK	dihydroorotate dehydrogenase electron transfer subunit	[C] Energy production and conversion
SPD_0852	SP0964	-65.8618	pyrDb	dihydroorotate dehydrogenase 1B	[F] Nucleotide transport and metabolism
SPD_0853	SP0965	-7.03404	lytB	endo-beta-N-acetylglucosaminidase precursor,	[R] General function prediction
SPD_0854	SP0966	-3.87334	pavA	adherence and virulence protein A	[K] Transcription
SPD_0857	SP0969	3.15659	era	GTP-binding protein Era	[R] General function prediction
SPD_0866	SP0979	-12.0652	pepF	oligoendopeptidase F	[E] Amino acid transport and metabolism
SPD_0867	SP0980	-3.53203	-	O-methyltransferase	[R] General function prediction
SPD_0875	SP0989	6.3797	-	hydrolase, NUDIX family protein	[R] General function prediction
SPD_0876	SP0990	7.30516	-	hypothetical protein SPD_0876	[S] Function unknown
SPD_0877	SP0991	5.77697	mtnN	5'-methylthioadenosine/S-adenosylhomocysteine nucleosidase	[F] Nucleotide transport and metabolism
SPD_0886	SP1000	12.6404	-	thioredoxin family protein	[C] Energy production and conversion
SPD_0890	SP1004	-8.4918	phtE	pneumococcal histidine triad protein E precursor	[V] Defense mechanisms
SPD_0895	SP1009	-6.63496	hemH	ferrochelatase	[H] Coenzyme transport and metabolism
SPD_0896	SP1010	-6.79839	mscL	large conductance mechanosensitive channel protein MscL	[M] Cell wall/membrane biogenesis
SPD_0898	SP1012	-19.4718	-	hypothetical protein SPD_0898	[S] Function unknown
SPD_0904	SP1018	-5.67062	tdk	thymidine kinase	[F] Nucleotide transport and metabolism
SPD_0908	SP1022	-4.26346	-	Sua5/YciO/YrdC/YwlC family protein	[J] Translation, ribosomal structure and biogenesis
SPD_0914	SP1029	-3.85672	rumA-1	23S rRNA (uracil-5-)-methyltransferase RumA	[J] Translation, ribosomal structure and biogenesis
SPD_0918	SP1035	5.55392	-	iron-compound ABC transporter ATP-binding protein	[H] Coenzyme transport and metabolism
SPD_0932	SP1052	3.94322	-	hypothetical protein SPD_0932	[S] Function unknown
SPD_0933	SP1053	3.88372	-	hypothetical protein SPD_0933	[S] Function unknown
SPD_0952	SP1067	-3.34289	-	cell division protein FtsW,	[D] Cell cycle control, mitosis and meiosis
SPD_0957	SP1072	-6.54375	dnaG	DNA primase	[L] Replication, recombination and repair
SPD_0970	SP1084	5.09869	map	methionine aminopeptidase	[J] Translation, ribosomal structure and biogenesis
SPD_0978	SP1093	3.08634	-	hypothetical protein SPD_0978	[S] Function unknown
SPD_0985	SP1100	6.8205	eutD	phosphotransacetylase	[C] Energy production and conversion
SPD_0989	SP1105	-5.20156	rplU	50S ribosomal protein L21	[J] Translation, ribosomal structure and biogenesis
SPD_0990	SP1106	-5.06535	-	hypothetical protein SPD_0990	[J] Translation, ribosomal structure and biogenesis
SPD_0991	SP1107	-3.48098	rpmA	50S ribosomal protein L27	[J] Translation, ribosomal structure and biogenesis
SPD_0995	SP1111	3.29226	-	hypothetical protein SPD_0995	[S] Function unknown
SPD_1007	SP1123	4.48292	glgD	glucose-1-phosphate adenylyltransferase, GlgD subunit	[G] Carbohydrate transport and metabolism
SPD_1008	SP1124	4.40052	glgA	glycogen synthase	[G] Carbohydrate transport and metabolism
SPD_1012	SP1128	5.74313	eno	phosphopyruvate hydratase	[G] Carbohydrate transport and metabolism
SPD_1029	SP1166	4.12094	-	MATE efflux family protein	[V] Defense mechanisms
SPD_1034	SP1171	-4.16359	-	hydrolase, haloacid dehalogenase-like family protein	[R] General function prediction
SPD_1038	SP1175	-5.14208	phpA	pneumococcal histidine triad protein A precursor	[V] Defense mechanisms
SPD_1043	SP1180	3.14052	nrdF	ribonucleotide-diphosphate reductase subunit beta	[F] Nucleotide transport and metabolism
SPD_1050	SP1190	39.472	lacD	tagatose 1,6-diphosphate aldolase	[G] Carbohydrate transport and metabolism
SPD_1051	SP1191	29.5492	lacC	tagatose-6-phosphate kinase	[G] Carbohydrate transport and metabolism
SPD_1052	SP1192	25.9279	lacB	galactose-6-phosphate isomerase subunit LacB	[G] Carbohydrate transport and metabolism
SPD_1053	SP1193	9.41233	lacA	galactose-6-phosphate isomerase subunit LacA	[G] Carbohydrate transport and metabolism
SPD_1060	SP1200	3.66433	lepA	GTP-binding protein LepA	[M] Cell wall/membrane biogenesis
SPD_1061	SP1201	4.69862	-	serine/threonine protein phosphatase	[T] Signal transduction mechanisms
SPD_1062	SP1202	3.0039	recN	DNA repair protein RecN	[L] Replication, recombination and repair
SPD_1068	SP1208	-7.00158	udk	uridine kinase	[F] Nucleotide transport and metabolism
SPD_1083	SP1225	5.77663	vicX	vicX protein	[R] General function prediction
SPD_1098	SP1241	-6.63021	-	amino acid ABC transporter amino acid-binding protein/permease	[E] Amino acid transport and metabolism
SPD_1107	SP1249	-4.08217	guaC	guanosine 5'-monophosphate oxidoreductase	[F] Nucleotide transport and metabolism
SPD_1120	SP1263	-4.77979	topA	DNA topoisomerase I	[L] Replication, recombination and repair
SPD_1131	SP1275	-9.56704	carB	carbamoyl phosphate synthase large subunit	[E] Amino acid transport and metabolism
SPD_1132	SP1276	-13.6379	carA	carbamoyl phosphate synthase small subunit	[E] Amino acid transport and metabolism
SPD_1133	SP1277	-27.2189	pyrB	aspartate carbamoyltransferase catalytic subunit	[F] Nucleotide transport and metabolism
SPD_1134	SP1278	-42.0946	pyrR	pyrimidine regulatory protein PyrR	[F] Nucleotide transport and metabolism
SPD_1148	SP1293	-6.96767	rplS	50S ribosomal protein L19	[J] Translation, ribosomal structure and biogenesis
SPD_1149	SP1294	-3.11236	crcB1	CrcB protein	[D] Cell cycle control, mitosis and meiosis
SPD_1150	SP1295	-3.39384	crcB2	CrcB protein	[D] Cell cycle control, mitosis and meiosis
SPD_1151	SP1296	-4.50599	-	hypothetical protein SPD_1151	[E] Amino acid transport and metabolism
SPD_1154	SP1299	-4.50614	rpmE2	50S ribosomal protein L31 type B	[J] Translation, ribosomal structure and biogenesis
SPD_1155	SP1300	-4.09934	-	hypothetical protein SPD_1155	[S] Function unknown
SPD_1158	SP1306	-7.13144	gdhA	glutamate dehydrogenase	[E] Amino acid transport and metabolism
SPD_1175	SP1340	10.5644	-	hypothetical protein SPD_1175	[S] Function unknown
SPD_1176	SP1341	8.4155	-	ABC transporter ATP-binding protein	[V] Defense mechanisms
SPD_1177	SP1342	4.97831	-	drug efflux ABC transporter ATP-binding protein/permease	[V] Defense mechanisms
SPD_1178	SP1343	6.5159	-	prolyl oligopeptidase family protein	[E] Amino acid transport and metabolism
SPD_1188	SP1355	-3.53102	rplJ	50S ribosomal protein L10	[J] Translation, ribosomal structure and biogenesis
SPD_1197	SP1363	3.85403	-	hypothetical protein SPD_1197	[S] Function unknown
SPD_1212	SP1378	-3.09996	-	hypothetical protein SPD_1212	[R] General function prediction
SPD_1216	SP1383	-3.21021	alaS	alanyl-tRNA synthetase	[J] Translation, ribosomal structure and biogenesis
SPD_1217	SP1384	-5.81991	-	hypothetical protein SPD_1217	[S] Function unknown
SPD_1225	SP1393	-5.12681	-	hypothetical protein SPD_1225	[E] Amino acid transport and metabolism
SPD_1226	SP1394	-3.07681	-	amino acid ABC transporter amino acid-binding protein	[E] Amino acid transport and metabolism
SPD_1258	SP1429	-5.23501	-	peptidase, U32 family protein	[O] Posttranslational modification, protein turnover, chaperones
SPD_1264	SP1435	3.94556	-	ABC transporter ATP-binding protein	[V] Defense mechanisms
SPD_1330	SP1502	-3.81756	-	amino acid ABC transporter permease	[E] Amino acid transport and metabolism
SPD_1357	SP1527	-3.05909	aliB	oligopeptide ABC transporter oligopeptide-binding protein AliB	[E] Amino acid transport and metabolism
SPD_1367	SP1538	-3.84826	-	Cof family protein/peptidyl-prolyl cis-trans isomerase, cyclophilin type	[R] General function prediction
SPD_1368	SP1539	-5.46346	rpsR	30S ribosomal protein S18	[J] Translation, ribosomal structure and biogenesis
SPD_1369	SP1540	-6.31705	ssb	single-strand DNA-binding protein	[L] Replication, recombination and repair
SPD_1370	SP1541	-5.96822	rpsF	30S ribosomal protein S6	[J] Translation, ribosomal structure and biogenesis
SPD_1384	SP1552	-3.46197	-	cation efflux family protein	[P] Inorganic ion transport and metabolism
SPD_1397	SP1567	3.15369	-	endoribonuclease L-PSP	[J] Translation, ribosomal structure and biogenesis
SPD_1408	SP1578	3.37368	-	hypothetical protein SPD_1408	[H] Coenzyme transport and metabolism
SPD_1409	SP1580	3.97278	-	sugar ABC transporter ATP-binding protein	[G] Carbohydrate transport and metabolism
SPD_1413	SP1586	-7.03712	-	ATP-dependent RNA helicase,	[J] Translation, ribosomal structure and biogenesis
SPD_1425	SP1600	-3.85554	-	transporter major facilitator family protein	[R] General function prediction
SPD_1426	SP1601	-6.51454	-	hypothetical protein SPD_1426	[S] Function unknown
SPD_1431	SP1606	-3.7778	-	glycosyl transferase, group 2 family protein	[M] Cell wall/membrane biogenesis
SPD_1436	SP1623	-4.81751	-	cation-transporting ATPase, E1-E2 family protein	[P] Inorganic ion transport and metabolism
SPD_1473	SPD_1473_3	5.12769	-	hypothetical protein SPD_1473	[S] Function unknown
SPD_1474	SP1661	5.9542	divIVA	cell division protein DivIVA	[D] Cell cycle control, mitosis and meiosis
SPD_1475	SP1662	5.66252	ylmH	YlmH protein	[S] Function unknown
SPD_1477	SP1664	3.38294	ylmF	YlmF protein	[S] Function unknown
SPD_1478	SP1665	4.52769	ylmE	YlmE protein	[R] General function prediction
SPD_1484	SP1671	-3.72788	ddl	D-alanyl-alanine synthetase A	[M] Cell wall/membrane biogenesis
SPD_1491	SP1679	3.63558	-	hypothetical protein SPD_1491	[S] Function unknown
SPD_1495	SP1683	8.55853	-	sugar ABC transporter sugar-binding protein	[G] Carbohydrate transport and metabolism
SPD_1504	SPXX17	22.3539	nanA	sialidase A precursor	[G] Carbohydrate transport and metabolism
SPD_1531	SP1721	3.54701	scrK	fructokinase	[G] Carbohydrate transport and metabolism
SPD_1532	SP1722	5.98953	-	PTS system IIABC components	[G] Carbohydrate transport and metabolism
SPD_1541	SP1731	-3.84069	-	hypothetical protein SPD_1541	[S] Function unknown
SPD_1546	SP1736	-4.8663	priA	primosome assembly protein PriA	[L] Replication, recombination and repair
SPD_1554	SP1744	3.36477	-	iojap-related protein	[S] Function unknown
SPD_1555	SP1745	3.28807	-	isochorismatase family protein	[Q]Secondary metabolites biosynthesis, transport and catabolism
SPD_1556	SP1746	4.15457	-	hypothetical protein SPD_1556	[H] Coenzyme transport and metabolism
SPD_1557	SP1747	3.53193	nadD	nicotinic acid mononucleotide adenylyltransferase	[H] Coenzyme transport and metabolism
SPD_1558	SP1748	3.29071	-	hypothetical protein SPD_1558	[J] Translation, ribosomal structure and biogenesis
SPD_1582	SP1795	3.98342	-	sucrose-6-phosphate hydrolase,	[G] Carbohydrate transport and metabolism
SPD_1586	SP1799	-5.26633	-	LacI family transcriptional regulator	[K] Transcription
SPD_1589	SP1803	3.0047	-	hypothetical protein SPD_1589	[S] Function unknown
SPD_1590	SP1804	5.50766	-	general stress protein 24,	[S] Function unknown
SPD_1611	SPD_1611_3	4.54828	-	hypothetical protein SPD_1611	[S] Function unknown
SPD_1625	SP1844	-4.01669	-	hypothetical protein SPD_1625	[S] Function unknown
SPD_1626	SP1845	4.12961	xth	exodeoxyribonuclease III	[L] Replication, recombination and repair
SPD_1631	SP1850	-3.36014	-	Dam-replacing family protein	[R] General function prediction
SPD_1633	SP1852	6.70067	galT-2	galactose-1-phosphate uridylyltransferase	[G] Carbohydrate transport and metabolism
SPD_1634	SP1853	5.03788	galK	galactokinase	[G] Carbohydrate transport and metabolism
SPD_1673	SP1894	9.65385	gtfA	sucrose phosphorylase	[G] Carbohydrate transport and metabolism
SPD_1675	SP1895	8.19801	rafG	sugar ABC transporter permease	[G] Carbohydrate transport and metabolism
SPD_1676	SP1896	11.9173	rafF	sugar ABC transporter permease	[G] Carbohydrate transport and metabolism
SPD_1677	SP1897	10.7635	rafE	sugar ABC transporter sugar-binding protein	[G] Carbohydrate transport and metabolism
SPD_1678	SP1898	8.53034	aga	alpha-galactosidase AgaN	[G] Carbohydrate transport and metabolism
SPD_1718	SP1915	-3.32355	-	hypothetical protein SPD_1718	[K] Transcription
SPD_1723	SPD_1723_3	-5.12148	-	hypothetical protein SPD_1723	[S] Function unknown
SPD_1728	SP1925	-3.55889	-	hypothetical protein SPD_1728	[S] Function unknown
SPD_1729	SP1926	-8.64103	-	hypothetical protein SPD_1729	[S] Function unknown
SPD_1778	SP1981	3.77947	-	hypothetical protein SPD_1778	[S] Function unknown
SPD_1780	SP1983	3.4499	rpe	ribulose-phosphate 3-epimerase	[G] Carbohydrate transport and metabolism
SPD_1786	SP1989	3.65857	-	transcriptional regulator PlcR,	[K] Transcription
SPD_1789	SP1992	-10.3853	-	cell wall surface anchor family protein	[R] General function prediction
SPD_1818	SP2006	-12.1115	comX2	transcriptional regulator ComX2	[K] Transcription
SPD_1819	SP2007	-3.85199	nusG	transcription antitermination protein NusG	[K] Transcription
SPD_1820	SP2008	-4.39379	secE	preprotein translocase subunit SecE	[U] Intracellular trafficking and secretion
SPD_1830	SP2021	57.1384	-	glycosyl hydrolase, family protein 1	[G] Carbohydrate transport and metabolism
SPD_1831	SP2022	62.9298	-	PTS system, IIC component	[G] Carbohydrate transport and metabolism
SPD_1832	SP2023	53.4074	-	PTS system, IIB component	[G] Carbohydrate transport and metabolism
SPD_1833	SP2024	55.9407	-	PTS system, IIA component	[G] Carbohydrate transport and metabolism
SPD_1834	SP2026	24.1634	-	bifunctional acetaldehyde-CoA/alcohol dehydrogenase	[C] Energy production and conversion
SPD_1865	SP2055	12.6444	-	alcohol dehydrogenase, zinc-containing	[E] Amino acid transport and metabolism
SPD_1866	SP2056	4.20588	nagA	N-acetylglucosamine-6-phosphate deacetylase	[G] Carbohydrate transport and metabolism
SPD_1868	SP2058	-7.11269	tgt	queuine tRNA-ribosyltransferase	[J] Translation, ribosomal structure and biogenesis
SPD_1919	SP2092	3.80483	galU	UTP-glucose-1-phosphate uridylyltransferase	[M] Cell wall/membrane biogenesis
SPD_1957	SP2127	3.93015	-	transketolase, C-terminal subunit	[G] Carbohydrate transport and metabolism
SPD_1958	SP2128	4.46079	-	transketolase N-terminal subunit	[G] Carbohydrate transport and metabolism
SPD_1963	SP2134	-5.94984	rpmF	50S ribosomal protein L32	[J] Translation, ribosomal structure and biogenesis
SPD_1964	SP2135	-6.16916	rpmG	50S ribosomal protein L33	[J] Translation, ribosomal structure and biogenesis
SPD_1969	SP2141	39.6017	-	glycosyl hydrolase-related protein	[R] General function prediction
SPD_1970	SP2142	52.2532	-	ROK family protein	[G] Carbohydrate transport and metabolism
SPD_1971	SP2143	29.2977	-	hypothetical protein SPD_1971	[G] Carbohydrate transport and metabolism
SPD_1972	SP2144	14.3046	-	hypothetical protein SPD_1972	[S] Function unknown
SPD_1974	SP2146	8.7339	-	hypothetical protein SPD_1974	[G] Carbohydrate transport and metabolism
SPD_2001	SPD_2001_5i	-3.04674	-	hypothetical protein SPD_2001	[S] Function unknown
SPD_2002	SP2173	4.57459	dltD	undecaprenol-phosphate-poly(glycerophosphate subunit) D-alanine transfer protein	[M] Cell wall/membrane biogenesis
SPD_2015	SP2188	-3.65439	hslO	Hsp33-like chaperonin	[O] Posttranslational modification, protein turnover, chaperones
SPD_2043	SP2216	3.8807	-	hypothetical protein	[S] Function unknown
SPD_2045	SP2218	3.25191	mreC	rod shape-determining protein MreC	[M] Cell wall/membrane biogenesis
SPD_2047	SP2220	3.7743	cbiO	cobalt transporter ATP-binding subunit	[P] Inorganic ion transport and metabolism
SPD_2048	SP2221	3.62846	cbiO	cobalt transporter ATP-binding subunit	[P] Inorganic ion transport and metabolism
SPD_2049	SP2222	3.27481	pgsA	CDP-diacylglycerol--glycerol-3-phosphate 3-phosphatidyltransferase	[I] Lipid transport and metabolism
SPD_2050	SP2223	4.05685	-	hypothetical protein SPD_2050	[S] Function unknown
SPD_2053	SP2226	-4.5614	-	hypothetical protein SPD_2053	[S] Function unknown
SPD_2054	SP2227	-3.61178	recF	recombination protein F	[L] Replication, recombination and repair
SPD_2055	SP2228	-3.6123	guaB	inositol-5-monophosphate dehydrogenase	[F] Nucleotide transport and metabolism

## Sheet: Time point 2
List of genes which are differentially expressed in the transcriptome comparison of S. pneumoniae D39 strain grown in CM17 and GM17 at time point 2.
D39 locus Tag	Tigr4 locus tag	Ratio (C/G)	Bayes.p	Gene name	Function	COG
SPD_0104	SP0107	10.4684	1.68e-12	-	LysM domain-containing protein	[R] General function prediction
SPD_0277	SP0303	88.4298	5.55e-16	celA	6-phospho-beta-glucosidase	[G] Carbohydrate transport and metabolism
SPD_0278	SP0304	3.50004	0.000103	-	hypothetical protein SPD_0278	[S] Function unknown
SPD_0279	SP0305	23.4102	2.47e-10	celB	cellobiose phosphotransferase system IIB component	[G] Carbohydrate transport and metabolism
SPD_0280	SP0306	10.5749	1.03e-09	-	transcriptional regulator,	[K] Transcription
SPD_0281	SP0308	6.9523	1.03e-08	celC	cellobiose phosphotransferase system IIA component	[G] Carbohydrate transport and metabolism
SPD_0282	SP0309	4.38041	8.47e-06	-	hypothetical protein SPD_0282	[S] Function unknown
SPD_0283	SP0310	3.76897	4.92e-05	celD	cellobiose phosphotransferase system IIC component	[G] Carbohydrate transport and metabolism
SPD_0308	SP0338	26.975	2.81e-13	clpL	ATP-dependent Clp protease, ATP-binding subunit	[O] Posttranslational modification, protein turnover, chaperones
SPD_0373	SP0409	3.43728	1.09e-10	-	hypothetical protein SPD_0373	[S] Function unknown
SPD_0459	SP0516	4.57276	5.74e-13	grpE	heat shock protein GrpE	[O] Posttranslational modification, protein turnover, chaperones
SPD_0460	SP0517	4.40599	2.29e-12	dnaK	molecular chaperone DnaK	[O] Posttranslational modification, protein turnover, chaperones
SPD_0466	SP0524	3.90519	3.43e-08	-	hypothetical protein SPD_0466	[S] Function unknown
SPD_0473	SP0545	5.59275	7.59e-08	blpY	immunity protein BlpY	[R] General function prediction
SPD_0886	SP1000	3.60496	1.13e-09	-	thioredoxin family protein	[C] Energy production and conversion
SPD_0913	SP1027	4.66383	5.2e-14	-	hypothetical protein SPD_0913	[S] Function unknown
SPD_1495	SP1683	7.06588	1.54e-09	-	sugar ABC transporter sugar-binding protein	[G] Carbohydrate transport and metabolism
SPD_1588	SP1802	3.01355	7.03e-10	-	hypothetical protein SPD_1588	[S] Function unknown
SPD_1590	SP1804	5.18437	2.25e-12	-	general stress protein 24,	[S] Function unknown
SPD_1728	SP1925	-3.64161	3.64e-11	-	hypothetical protein SPD_1728	[S] Function unknown
SPD_1729	SP1926	-3.47349	1.31e-11	-	hypothetical protein SPD_1729	[S] Function unknown
SPD_1831	SP2022	3.46588	3.75e-06	-	PTS system, IIC component	[G] Carbohydrate transport and metabolism
SPD_1832	SP2023	4.21052	1.17e-07	-	PTS system, IIB component	[G] Carbohydrate transport and metabolism
SPD_1833	SP2024	3.32759	8.9e-06	-	PTS system, IIA component	[G] Carbohydrate transport and metabolism
SPD_1934	SP2108	3.43337	1.57e-08	malX	maltose/maltodextrin ABC transporter maltose/maltodextrin-binding protein	[G] Carbohydrate transport and metabolism
SPD_2043	SP2216	3.41349	1.13e-11	-	hypothetical protein	[S] Function unknown
